# Supplementary material for: A Polymorphism in the Processing Body Component Ge-1 Controls Resistance to a Naturally Occurring Rhabdovirus in Drosophila
Source: PLoS Pathog. 2016 Jan 22;12(1):e1005387. doi: 10.1371/journal.ppat.1005387 (PMC4723093; doi:10.1371/journal.ppat.1005387)
Supplement: S1 Table — (XLS) [file ppat.1005387.s003.xls]

## Sheet: signif summary_ge1_parental_sub
Without doc1420:																With Doc1420:
	snp	pvalue	intercept	transform	estimate	transform	first_base	1st_prop	1st_count	second_base	2nd_prop	2nd_count	prop diff	type of DNA	Gene	snp	pvalue	intercept	estimate
1	11094804	0.238235	10.63	0.999976	-0.873575	0.294511	A	0.432237	262	G	0.361673	321	0.0705641	3' UTR/last exon	CG4705	11094804	0.294034	14.2566	-0.729787
2	11094868	0.28965	9.87332	0.999948	0.781308	0.685962	A	0.368371	313	T	0.428169	266	0.0597978	3' UTR	CG4705	11094868	0.342227	13.5964	0.658251
3	11094869	0.245213	9.76155	0.999942	0.856951	0.702023	A	0.364196	317	G	0.428169	266	0.0639728	3' UTR	CG4705	11094869	0.295562	13.53	0.724142
4	11095273	0.603451	10.1041	0.999959	0.472594	0.615998	C	0.383739	371	T	0.423917	124	0.0401781	intergenic		11095273	0.706832	14.1742	0.319962
5	11095396	0.0791806	8.72779	0.999838	1.3837	0.799584	A	0.340766	253	C	0.43246	249	0.0916945	3' UTR	Ge-1	11095396	0.159663	13.264	1.0268
6	11095515	0.674829	10.3057	0.999967	-0.314134	0.422106	C	0.406068	342	T	0.374831	245	0.0312371	3' UTR	Ge-1	11095515	0.929258	14.1408	-0.0618644
7	11095532	0.577041	9.83734	0.999947	0.419433	0.603348	A	0.36659	249	G	0.410647	330	0.0440572	3' UTR	Ge-1	11095532	0.720681	13.7634	0.25295
8	11095739	0.0455401	11.504	0.99999	-1.8208	0.139338	A	0.467843	122	G	0.377772	449	0.0900708	Exon 10 (synonymous)	Ge-1	11095739	0.0255249	15.2845	-1.90456
9	11095929	0.941661	10.3102	0.999967	-0.0691448	0.482721	A	0.39326	458	T	0.411335	117	0.0180755	Intron 9	Ge-1	11095929	0.482048	14.1925	-0.635367
10	11095933	0.941661	10.3102	0.999967	-0.0691448	0.482721	G	0.39326	458	T	0.411335	117	0.0180755	Intron 9	Ge-1	11095933	0.482048	14.1925	-0.635367
11	11096060	0.625506	10.5775	0.999975	-0.377403	0.406753	A	0.390003	230	G	0.403786	345	0.0137827	Exon 9	Ge-1	11096060	0.543266	14.4907	-0.437272
12	11096075	0.850917	10.2132	0.999963	0.149188	0.537228	A	0.375033	205	G	0.4117	366	0.0366664	Exon 9	Ge-1	11096075	0.76079	13.9804	0.224897
13	11096254	0.472589	11.8427	0.999993	-1.67056	0.15835	A	0.366517	16	C	0.398609	595	0.0320918	Exon 9	Ge-1	11096254	0.269559	16.589	-2.38827
14	11096258	0.926633	10.2538	0.999965	-0.0718169	0.482053	G	0.41296	382	T	0.365112	209	0.0478482	Exon 9	Ge-1	11096258	0.966342	14.1475	-0.0305941
15	11096462	0.806788	10.0671	0.999958	0.181672	0.545293	A	0.400778	330	G	0.377276	249	0.0235028	Exon 9	Ge-1	11096462	0.607978	13.6852	0.359934
16	11096792	0.288074	9.69758	0.999939	0.818294	0.693874	C	0.379525	217	T	0.399397	366	0.0198719	Exon 7	Ge-1	11096792	0.583829	13.7634	0.397772
17	11097017	0.489271	9.97832	0.999954	0.520762	0.627326	A	0.394551	268	T	0.39121	295	0.00334087	Intron 6	Ge-1	11097017	0.451401	13.5897	0.535359
18	11097106	0.178999	9.75422	0.999942	1.06323	0.743307	A	0.384677	211	G	0.403153	356	0.0184754	Exon 6	Ge-1	11097106	0.146715	13.2991	1.09045
19	11097405	0.702611	10.4181	0.99997	-0.305644	0.424178	C	0.394995	367	T	0.402516	212	0.00752123	Intron 5	Ge-1	11097405	0.684991	14.2181	-0.305693
20	11097766	0.845878	10.1796	0.999962	0.152948	0.538163	G	0.39368	359	T	0.415163	220	0.0214832	Exon 5	Ge-1	11097766	0.387045	14.0304	0.632937
21	11097777	0.815945	10.3319	0.999967	-0.178733	0.455435	C	0.414521	338	T	0.377172	233	0.037349	Exon 5	Ge-1	11097777	0.680905	14.0956	-0.296489
22	11097778	0.692947	10.4277	0.99997	-0.314542	0.422007	A	0.416071	205	G	0.394481	374	0.0215893	Exon 5	Ge-1	11097778	0.34225	14.704	-0.701535
23	11098162	0.550416	9.86827	0.999948	0.459597	0.612919	A	0.359671	244	G	0.419456	335	0.0597857	Exon 5	Ge-1	11098162	0.440691	13.5374	0.556634
24	11098261	0.757782	10.3927	0.999969	-0.247904	0.438339	C	0.425056	214	T	0.385359	373	0.0396969	Exon 5	Ge-1	11098261	0.542941	14.4514	-0.457491
25	11098621	0.991348	10.2678	0.999965	0.00948755	0.502372	A	0.402234	141	C	0.398919	446	0.00331526	Exon 5	Ge-1	11098621	0.692719	14.46	-0.32063
26	11099071	0.618782	10.0076	0.999955	0.455472	0.611939	A	0.393229	136	G	0.402988	431	0.00975925	Exon 4	Ge-1	11099071	0.996556	14.1568	-0.00372119
27	11099333	0.488001	10.5083	0.999973	-0.573508	0.360428	A	0.41238	408	T	0.380181	179	0.0321987	Intron 3	Ge-1	11099333	0.686992	14.296	-0.312534
28	11099776	0.715957	10.633	0.999976	-0.307679	0.423681	C	0.420272	157	T	0.392117	390	0.028155	Intron 2	Ge-1	11099776	0.788119	14.1169	-0.215372
29	11099815	0.642271	9.21694	0.999901	-0.425841	0.39512	G	0.399083	152	T	0.38421	269	0.0148728	Intron 2	Ge-1	11099815	0.485223	13.1233	-0.603905
30	11099886	0.686758	10.3975	0.999969	-0.35102	0.413135	A	0.409965	142	G	0.387815	429	0.0221491	Intron 2	Ge-1	11099886	0.555551	14.2737	-0.482656
31	11099890	0.508577	10.0064	0.999955	0.580825	0.641257	A	0.385526	432	T	0.417559	139	0.0320336	Intron 2	Ge-1	11099890	0.405382	13.7608	0.687402
32	11099901	0.930542	9.94267	0.999952	0.0916771	0.522903	A	0.36	87	C	0.395001	496	0.035001	Intron 2	Ge-1	11099901	0.906818	13.9463	-0.11579
33	11099911	0.949027	9.99503	0.999954	-0.0674018	0.483156	A	0.392901	492	T	0.36	87	0.0329009	Intron 2	Ge-1	11099911	0.881514	13.8122	0.147625
34	11099937	0.810728	10.0987	0.999959	-0.190231	0.452585	C	0.393269	194	T	0.387233	385	0.0060355	Intron 2	Ge-1	11099937	0.533195	14.1206	-0.466268
35	11100132	0.299061	8.84191	0.999855	1.37398	0.798022	C	0.286064	54	G	0.400814	545	0.11475	Exon 2	Ge-1	11100132	0.348087	12.7848	1.17416
36	11100267	0.731889	9.33019	0.999911	0.327583	0.581171	G	0.383698	352	T	0.360936	120	0.0227617	Intron 1	Ge-1	11100267	0.670876	13.2979	0.385874
37	11100317	0.777418	10.9811	0.999983	-0.249518	0.437942	C	0.383133	142	T	0.404288	423	0.0211555	Exon 1	Ge-1	11100317	0.496715	15.2754	-0.562075
38	11100371	0.688192	9.963	0.999953	0.45313	0.611383	A	0.389215	75	C	0.406283	498	0.0170678	Exon 1	Ge-1	11100371	0.993001	14.2125	-0.009331
39	11100389	0.691897	10.4402	0.999971	-0.445545	0.390421	G	0.405614	512	T	0.389215	75	0.0163995	Exon 1	Ge-1	11100389	0.998501	14.2158	-0.0019934
40	11100948	0.626414	10.5086	0.999973	-0.548589	0.366192	C	0.408026	516	G	0.38447	75	0.0235556	Intergenic		11100948	0.94638	14.2903	-0.0712682
41	11100971	0.487747	10.4833	0.999972	-0.767242	0.317076	C	0.40814	512	T	0.372403	79	0.0357369	3' UTR	Reps	11100971	0.800223	14.2711	-0.263198
42	11101259	0.524189	9.73448	0.999941	0.578839	0.6408	A	0.33253	140	G	0.412768	423	0.0802378	3' UTR	Reps	11101259	0.963253	14.649	-0.0388537
43	11101279	0.328145	10.4271	0.99997	-0.803034	0.309377	C	0.429588	196	G	0.363588	332	0.0659999	3' UTR	Reps	11101279	0.164313	14.8519	-1.0658
44	11101415	0.312733	10.1769	0.999962	-0.825686	0.304558	C	0.417981	233	T	0.358437	295	0.0595445	3' UTR	Reps	11101415	0.179977	14.0931	-1.04777
45	11102102	0.0813345	10.4344	0.999971	-2.28933	0.0920102	A	0.408395	546	T	0.251042	49	0.157354	3' UTR	Reps	11102102	0.0615714	14.4679	-2.26449
46	11102467	0.0507512	6.36987	0.998291	4.07093	0.983225	C	0.162219	19	T	0.405329	592	0.243109	3' UTR	Reps	11102467	0.00556148	9.41599	5.38143
47	11102717	0.8626	9.76294	0.999942	0.399579	0.598587	A	0.363941	16	C	0.395016	591	0.0310748	last exon	Reps	11102717	0.667033	13.1388	0.931085
51	11097925-11098002	0.0918	MCMCglmm with ref2p and doc1420 in the model, 0.227 with only ref2p in the model									78bp	Indel 4	Exon 5	Ge-1
