# Supplementary material for: A Polymorphism in the Processing Body Component Ge-1 Controls Resistance to a Naturally Occurring Rhabdovirus in Drosophila
Source: PLoS Pathog. 2016 Jan 22;12(1):e1005387. doi: 10.1371/journal.ppat.1005387 (PMC4723093; doi:10.1371/journal.ppat.1005387)
Supplement: S2 Table — (XLS) [file ppat.1005387.s004.xls]

## Sheet: Sheet1
Informative primer pairs for ref(2)M
Primer pair	Type	Position (Forward primer)	Forward	Reverse	Indel primers from (except Ge-1_Indel):
Indel 7 (22cM)	Indel	6807998	TTTTTACTCTGGAACTTTTCTCGGCAATGA	GTCCCAAAATCAGCCAGCAGACAAC	Nature Genetics 29, 475 - 481 (2001)
Indel 12 (36cM)	Indel	9843155	TCCTACGACATTAAGTATATGGTTTGCTTTTGG	GCTCCACGTTGACCGACTCACA	Published online: 19 November 2001; | doi:10.1038/ng773
SSRDN_2L39_4	SSR	10117812	GCGACCTTATGACCTCGAAC	AGCATATGGGTGGGTAGCTG
Indel 13 (42cM)	Indel	10442879	CCCTGTGCTTGCTTGTTGAGTGATTTT	CGGAAAACCTTACTTTTTCGTTACGCTCA	Genetic mapping with SNP markers in Drosophila
2L_10700000seq	sequencing	10700000	CCCCATTGAACATCTCCCTA	TCTCACCCATTTCGTCATCA	Jürg Berger1, 2, Takashi Suzuki1, 2, Kirsten-André Senti1, Janine Stubbs1,
ref(2)M-B	sequencing	10750000	GGGCTCCCACCTTCTAAGAC	AAAAGTCGGTCAATCCGTTG	Gotthold Schaffner1 & Barry J. Dickson1
ref(2)M-C	sequencing	10775000	TTGCATAAATGCATCCGAAA	ACTGCCCATCACCTCATCTC
ref(2)M-G	sequencing	10875000	GACCAACAAAAGGGCGTAAA	GAAACCGAAATCGTTGCACT
ref(2)M-L	sequencing	11000000	TGGAGGACGTGAATACACCA	ATGGCAAGCATGTACAACGA
ref(2)M-GT 11	sequencing	11027000	GTTGTTGTCGTCGGACAATG	CAGCTGGCAGGGGTAAATAA
ref(2)M-GT11i	sequencing	11073000	ACTTTGCCACTCCATTGACC	AAACCATACCCCGCTAATCC
ref(2)M-GT11j	sequencing	11078000	GCGACGGAGTTTGTTATGGT	GACGCTTCGTGCTGTGATAA
ref(2)M-GT11k	sequencing	11083000	CTGACGGCATTGAAATAGCA	CAAAAGTGTTCAACGCAGGA
seq_r2M_6	sequencing	11084510	AAACATGAGCCCACGGAAT	CGGTTAATTTTATATTTGTGTAGGC
ref(2)M-GT 15	sequencing	11087000	GACACGGGAACCACACTTCT	GTATTGTCGCCCACCTTGTT
seq_r2M_8	sequencing	11087128	GAAAATACGGCGATTTGAGC	GGTAGGAAAACACGCAGAGG
seq_r2M_11	sequencing	11091017	CCAATGCACATGTATATTTTTGG	TTGACCGTTCCATCCTGACT
seq_r2M_13	sequencing	11093613	GCATTGACTCCACGGACTTT	CCTTAGCTTGGCTAGTAAGTGGTC
seq_r2M_16	sequencing	11097511	TGTAGCCGTGTTGTTGTTGC	TATCAATGTGGTGGCCAGTC
Ge-1 Indel	Indel	11097901	AGCGTCAAGCTTTTCCTTCA	CACCAGCGGTCAGGATAGAT
seq_r2M_18	sequencing	11100154	CCGGATGTGAGGACCTTG	CGGCAATGAAAATTAAAAACC
seq_r2M_19	sequencing	11101504	CCTGGCTTCTTTTTAGGTTCG	GCTACGTCACGTGTCCTTCA
seq_r2M_20	sequencing	11102730	CTGGCATTAAGTCCCTCCAG	GCCTCAAGCCAAAAAGCTG
seq_r2M_21	sequencing	11104024	GATACTGGGCTCGCGTTG	CTCTGGCAGGGTTTGCTG
seq_r2M_23	sequencing	11106627	CGATATCGATAGGTTGCGGTA	TCACCACTGCGCTTAGATTG
seq_r2M_26	sequencing	11110518	AAATATCCCTCACAGAAAATTCAA	GATTTTCAGGCGGATGTGC
ref(2)M-GT 17	sequencing	11117000	CAACTGTTGATTGGCATTGG	AGCGCAATCGCTACAAACTT
seq_r2M_31	sequencing	11117022	TGAATGAGGGCGTTCAGAG	TGCTTGATGACGGATTGGTA
ref(2)M-GT20a.5	sequencing	11122500	GTGGTCAGGAGGAAGGACTG	GGTGACGGATGTACCTTGCT
seq_r2M_36	sequencing	11123522	CGCATCAACAAATGGAAACA	GCTGAGTCCTGTCCCAGTTC
seq_r2M_51	sequencing	11143166	GCGAGTTGTGGCATAGGTTT	CCTTCGGGTGAAACCAAGTA
ref(2)M-GT20c.5	sequencing	11132753	AAGCGCTCTGGAACTGGATA	CGAAGATTTCGAGGACTTGC
seq_r2M_56	sequencing	11149586	CATCCTCATGCAGTCTGACAGT	TTCCTGGCTGAAAATGGTTT
ref(2)M-GT20e.5	sequencing	11142782	TGGGGGTTTTGTGGATATGT	CGGTTGACATTGGTCACAAG
ref(2)M-GT20g.5	sequencing	11152500	TTTCCAGCTTTCCAGGACAT	CGTCTGAACGCAAACTACCA
ref(2)M-GT 20	sequencing	11162000	ATTCCCGATCCCAGTAATCC	AAGCCCTCTTCGACTTCCTC
C2_SSR_44_4	SSR	11173217	AATACCTGCCCTTGTTTTCG	ATATCTTGGGGCCATGTCTG
ref(2)M-T	sequencing	11200000	GTCACTCATCGCTGGGAAAT	CGCAACAGTCCGTCTCATAA
C2_SSR_44_24	SSR	11226578	GAGAATTGAAATCAAAATCAAATACA	GAAATGCCACCCCTTTTGAT
C2_SSR_44_1	SSR	11240253	GCAAATAAATGGCAGCCAAA	AAGCCCTCCTCCTTATCGTC
ref(2)M-45_1	SSR	11807121	TGAAAGCTGAGAGAGTAGCTAACG	GAGCCAAAAGGCAAAACTTG
SSRDN_2L45_5	SSR	11928398	CCCTCACTTTTGTCACAAGCA	CCGTTCAAGAAACGTGTGAA
ref(2)M-47_22a	22a specific	12722142	CAAGTGTTACTTAAATCAATATAAATC	CAACTACAACAACCGCTAAT
Indel 19 (52)	Indel	16718831	GCAGCCAAGAGAGTGACCAAGAGAAA	GGTTGATTCCGAAACTATCATGAAAAAGAAAA
Sequencing primers for ref(2)M
ref2M17kb_1_F	sequencing	11090523	TTTCTATGAAATAGCCAATGTTTG	GCTGGAATAACGACAGCACA
ref2M17kb_2_F	sequencing	11091126	TTTGCTCTGAGCTCGTTTACC	CGGACACCTCGTACTTCGAT
ref2M17kb_3_F	sequencing	11091698	GGCCATGTCGGTTGATTACT	TTGACCGTTCCATCCTGACT
ref2M17kb_4_F	sequencing	11092302	GTAGTTGCCCGACGCACTAT	GAGCCATGGGCAAGGTATTA
ref2M17kb_5_F	sequencing	11092919	TCCTCCAGAATTCCTGCATC	AAAGTCCGTGGAGTCAATGC
ref2M17kb_6_F	sequencing	11093522	GACGTCAGGGGTCCATTTC	CTGCCAAGTGTTCGATGAAG
ref2M17kb_7_F	sequencing	11094113	CGGTGCCATTATGGAGAAGA	TAGGGCTAGCAGCTCTGAGG
ref2M17kb_8_F	sequencing	11094672	TTTTCACGAACCAAACGATG	TTTATAATGATTCGCCTACTAAATTG
ref2M17kb_9_F	sequencing	11095329	GGAAAATAAAAGGAACGCAAA	ATGCAGACTGGAGCAAAAGG
ref2M17kb_10_F	sequencing	11095856	CAACAGTGCCTCGTTGAGAT	TGAGAAGTCCTCGCAGAACA
ref2M17kb_11_F	sequencing	11096477	TGGAATTCAAAAGAAGGAGCTT	GCCCTGCATAGCAAACAAGA
ref2M17kb_12_F	sequencing	11097109	TCGCTTGAGATACTGCTCCA	GGAGATAATGGCCACACAGG
ref2M17kb_13_F	sequencing	11097717	CCAGCTCTTCTTCCTCATCG	AATCAAAGAGGAGCCGGAAT
ref2M17kb_14_F	sequencing	11098318	TGAAGCTCTCTTTGCGGATT	TCAACAAGCCTGTGGAAGAG
ref2M17kb_15_F	sequencing	11098909	TTTCCATAGCGAGCAGTTCC	CGATGTCAGTTCGCTGTTTG
ref2M17kb_16_F	sequencing	11099523	ATGGGGTCCTCCACCTTTAG	ATTTCCAAGCGCAAGAGAAG
ref2M17kb_17_F	sequencing	11100118	AGCTTGACCTTGGAGGAACC	ACGCCGCTACACACCTCTAT
ref2M17kb_18_F	sequencing	11100728	TAAAACTGGCCTCCAGCAAT	AAGAAATTCATTTCCTTGAAAGC
ref2M17kb_19_F	sequencing	11101282	TCAGTGGTCCGAGTAAATCAAA	AAACACCAGCGATGGATCTG
ref2M17kb_20_F	sequencing	11101869	GAGGCGGCATTATTGTTGTT	TGATCATGTGAATGAGGGTGA
ref2M17kb_21_F	sequencing	11102524	GACACTTAAAATGGTCGCAAAA	AACGCATCCATTTGTATGATTG
ref2M17kb_22_F	sequencing	11103074	CTGTGCCTGCTGAAGAGTGA	TCTGAGAATTTCAATCTGTGTCG
ref2M17kb_23_F	sequencing	11103715	GGGATAAGTGCGGATCTACG	CCCAAGACGTGGTATCCAAT
ref2M17kb_24_F	sequencing	11104274	GCGGTGCCTACAGATGAGAT	ATTCCCTTGCCCACAAGTCT
ref2M17kb_25_F	sequencing	11104913	ATGTCACCCCCTGTCCACT	CGAAAATGTCGGGGTTTGTA
ref2M17kb_26_F	sequencing	11105514	CCTCGTCGTCGCTAAAAGAG	ATGGACGTGTCCCTCACTG
ref2M17kb_27_F	sequencing	11106128	GGCACCTTGCCTGTCTTCT	TTTTTCTTCATTCAGCAACATTAAA
ref2M17kb_28_F	sequencing	11106725	GTTCCGCAGGATTGATGTTT	ATCATCGTCGCTGACATCAC
